# Supplementary material for: Holm Oak (Quercus ilex subsp. ballota (Desf.) Samp.) Bark Aqueous Ammonia Extract for the Control of Invasive Forest Pathogens
Source: Int J Mol Sci. 2022 Oct 6;23(19):11882. doi: 10.3390/ijms231911882 (PMC9569932; doi:10.3390/ijms231911882)
Supplement: Supplementary file 1 [file ijms-23-11882-s001.zip]

Archive with 1 entries (1 files):
- ijms-1950041-supplementary.pdf
